# Supplementary material for: Microglia control vascular architecture via a TGFβ1 dependent paracrine mechanism linked to tissue mechanics
Source: Nat Commun. 2020 Feb 20;11:986. doi: 10.1038/s41467-020-14787-y (PMC7033106; doi:10.1038/s41467-020-14787-y)
Supplement: Supplementary file 4 — Source Data [file 41467_2020_14787_MOESM4_ESM.xlsx]

## Sheet: Figure 1
Figure 1d								Figure 1f								Figure 1g				Figure 1i
Intermediate			Deep					Intermediate			Deep									Intermediate		Deep
int p9	int p12	in p16	deep p9	deep p12	deep p16			P9 Int	P12 int	P16 int	P9 deep	p12 deep	p16 deep			WT cont	WT CS			Int cont	Int CS	Deep cont	Deep CS
14.2	16	11.95	15.75	6.75	2.45			1.24651	2.02889	1.45346	1.38468	3.12074	3.03677			762.27	632.2			1.5	1.2	3.6	1.4
14.2	19.55	12.95	19	7.25	2.8			1.13827	2.21356	1.39262	2.43311	2.85173	2.95474			675.87	470.7			1.6	1	4.2	1.8
14.2	16	14.56	14.75	11.8	1.65			1.32627	2.59409	1.53924	1.19595	2.29695	2.5209			914.57	513.9			1.4	1.8	1.6	1.5
13.7	15.65	19.55	22.7	7.2	2.72			1.60425	1.67994	2.29695	1.41817	1.67693	3.75583			969.96	310.7			2.8	1.5	2.3	3.2
12.95	17.23	20.4	18	7	6.1			1.54294	2.14321	1.67693	1.12627	2.25408	3.51931			673.26	257			1.4	2	6.3	4
10.08	21.34	18.85	20.75	7.1	7.95			1.05838	1.54284	2.25408	1.3571	1.6681	2.53239			890.75	411.6			1.7	1.6	3	1.3
11.52	17.65	24	22	6.1	5.25			1.03401	1.27554	1.6681	0.66757	2.1657	3.57571			869.49	576.6			2.2	1.4	3.8	1.4
								1.19419	1.70875	2.1657	1.55198	1.66997	3.03304			887.08	412.3			2.1	1.1	1.9	2.7
								1.04181	2.00931	1.66997	1.81695	2.46796	2.90287			949.2	515.7			1.9	1.1	5.2	1.7
								1.45499	2.24966	1.49922	1.40768	3.25909	3.18783			970.22	255			1.4	1.7	6.4	5.7
								1.19603	1.72426	2.22159	1.05248	1.89277	2.04969			997.2	201.9			1.5	1.4	3.7	4.2
								1.24584	1.18814	1.9953	1.85391	2.79051	4.23489			707.73	388.4			1.6	1.5	4	3.1
								1.05157	1.80033	1.5427	1.14445	2.12368	2.24981			663.6	590.2			1.4	1.8	5.5	1.5
								1.32577	1.80165	1.59486	1.10244	1.4289	3.93265			839.73	426			1.3	1.4	4.7	1.2
								1.17554	1.34281	1.4289	1.52313	2.79697	3.95818			908.41	321.3			1.5	1.3	5.1	2.4
								1.35177	1.55482	2.79697	1.52432	1.61542	2.73238			990.77	629			1.30787	1.75376	1.86951	1.37368
								1.70277	1.86598	1.61542	1.45503	3.11435	2.29412			743.48	559.8			1.72401	3.08189	4.98381	1.44614
								1.50625	1.43012	1.80831	2.25743	2.59625	2.98997			698.19	193.5			1.94301	1.31631	2.04432	1.61292
								2.00205	1.65079	1.46869	1.05845	2.04143	5.22386			990.83	463.8			1.07605	2.11745	1.68497	1.43225
								1.39033	1.57811	2.43097	1.42084	1.58481	5.57274			703.21	555.7			3.74443	1.42704	2.73753	1.58906
								1.04992	1.33226	1.58481	1.48002	1.58728	6.4066			778.48	545.6			1.67211	1.60491	2.37271	0.925219
								1.53982	1.41358	1.58728	1.66511	2.17635	2.98678			673.2	460.2			1.34986	1.01725	2.8064	1.49715
								1.4046	1.05045	2.17635	2.3169	1.54479	2.73623			876.64	337.9			1.29346	1.02382	3.86545	1.55298
								1.10376	1.19157	1.54479	1.29922	2.73208	4.30475			741.61	154.7			1.04783	1.25124	2.189	1.25329
								1.06364	1.54146	1.51278	1.71109	2.10749	3.74799			756.37	729.9			1.1624	2.58001	1.12986	1.05393
								1.28174	1.57374	1.53741	1.49675	1.70707	2.6304			666.97	324.1			1.40073	2.24572	2.48362	2.13389
								2.79428	1.76295	2.30645	1.16234	2.43417	1.66653			763.04	550.3			1.48025	1.52474	6.26609	1.2039
								1.55757	1.88882	2.12363	1.24295	2.28573	3.11988			782.04	430.4			1.30742	1.32481	2.51437	1.01909
								1.0004	1.55404	1.69488	1.69563	2.22606	3.36063			804.6	361.4			1.34874	0.856066	3.51232	1.02862
								1.21052	1.97717	2.00218	1.36758	2.11185	4.71199			1150	277.7			2.15927	1.59805	2.39257	1.26903
								1.36263	1.33774	1.93137	1.19936	3.12405	2.96837			1210	618.8			1.98495	1.35051	2.05471	1.17279
								1.17088	1.96273	1.29501	1.62036	2.35211	3.09737			794	586.5			1.59807	1.26401	3.05558	1.17107
								1.35098	1.33471	1.49139	1.00911	1.4653	5.19484			709.4	347.4			1.06593	1.16983	2.16346	1.02107
								1.18242	2.12635	1.8434	1.7985	2.86656	5.18369			694.3	146.8			1.52744	1.18	4.29259	1.14314
								1.92881	1.17931	1.27533	1.7723	1.98957	3.0247			490	165.2			1.91794	1.10489	1.60063	1.05358
																898.9	511.8			3.37821	1.28616	2.43798	1.52073
																677.6	203.9			2.07354	1.17566	3.1359	1.02941
																735.9	475.4			1.50402	1.42382	3.68779	1.33254
																900.2	449			1.05501	0.907977	3.08136	1.3316
																852.4	529.9			1.16866	1.03756	1.54678	1.1305
																944.4	429.8			1.33204	1.0275	2.35818	1.22641
																706.8	197.4			1.18644	1.167	1.83642	1.26323
																937.1	141.7
																740.9	371.8
																677.6	139.7
																647	184.6
																929.6	140
																972.1	683
																755.1	128
																848.6	135
																858.5	714
																953.8	723
																949.5	641
																980.4	150
																894.4	156

## Sheet: Figure 2
Figure 2b				Figure 2c					Figure 2d				Figure 2f					Figure 2h					Figure 2i					Figure 2k								Figure 2l						Figure 2m							Figure 2o
													Deep		Intermediate			WT	TGFB1ko
wt 60pa	wt 600 pa			Suspension	WT60	WT600			Inter	Deep			WH p12 deep	WH p16 deep	WH p16 Int			0.859672	0.077924				WT	Cx3cr1-cre:TGFB1f/f				WT	CD18 hypo	Cx3cr1-cre:B1f/f	K3KI-flp	Cx3cr1-cre:K3f/f	K3KI			WT	K3KI-flp	Cx3cr1-cre:K3f/f	K3KI			X	Y1	Y2	Y3	Y4			K3KI 60pa
1.76523	7.39412			1.2	1	0.9			1.01004	0.315114			1.62496	0.255209	1.74886			0.897379	0.111867				70	0				93.75	71.4286	35	57.1429	11.1111	6.25			1	0.95	0.04	0.14		k3ko	0.02	11.1111	4.7619	11.7647				1
1.22645	7.91895				1	0.5			1.07522	0.436345			1.02436	0.429414	1.07038			0.911882	0.179813				55.5556	14.2857				84.2105	66.6667	40	50	4.7619	6.66667			1	0.7	0.02	0.1		k3ki	0.15	6.25	6.66667	17.3913				1
1.64438	13.6555			1.2	1	0.8			1.19572	0.516332			1.66618	0.388219	1.81335			1.24434	0.19117				47.8261	0				71.4286	75	50	70	11.7647	17.3913			1	0.3	0.001	0.2		flp	0.7	57.1429	50	70	63.6364			1
5.28162	22.0146			1.3	1	0.65							1.06143	0.230018	2.47507			1.31559	0.24609				26.6667	0				75			63.6364										WT	1	93.75	84.2105	71.4286	75			1
2.23999	11.4904				1	0.4							1.25169	0.341489	1.7047			1.40408	0.275807				20	0																									1
10.0307	17.8719			2	1	0.29							1.3622	0.296733	1.14407			1.501	0.356413																														1
1.63509	4.19513												0.916063	0.63973	1.99946			1.5398	0.38724																														1
1.45124	3.22921												1.49111	0.249076	1.84046			1.55165	0.392593																														1
2.34203	14.3173												1.05921	0.427649	1.5378			1.62073	0.443542																														1
1.1702	24.6521												1.20269	0.152474	0.958618			0.538036	0.484079																														1
1.61767	12.2957												0.993396	0.310884	0.990359			0.919562	0.544227																														1
1.06863	19.7818												1.21032	0	0.948387			0.958036	0.600445																														1
1.15603	4.26925												1.02376	0.13252	1.05378			1.0248	0.677073																														1
1.46805	13.601												1.08093	0.147328	0.767394			1.05407	0.126074																														1
1.3791	1.20544												1.44588	0.127673	1.60068			1.08091	0.338012																														1
1.05785	5.3483												1.24134	0.0289475	0.506196			1.45972	0.363654																														1
1.08794	8.8445												1.14136	0.110501	0.297919			1.47809	0.38545																														1
1.41623	2.405												1.19294	0.122737	0.509367			1.53233	0.387371																														1
13.144	17.6392												1.31966	0.145593	0.649644			0.228623	0.447554																														1
9.77714	21.2704												1.51107	0.192712	0.906235			0.529094	0.47594																														1
7.96124	10.9698												1.26773	0.115646	1.13518			0.563408	0.51688																														1
3.22771	27.2242												1.1533	0.302836	0.562259			0.654866	0.593121																														1
2.91619	23.946												1.45396	0.226937	0.277067			0.730463	0.641139																														1
3.4332	26.9889												0.611546	0.231634	0.965499			0.751333	0.889526																														1
2.90307	23.8464												0.73124	0.247161	0.367444			0.759534	1.00319																														1
1.81069	2.32361												0.874479	0.303075	2.01927			0.767532	1.30319																														1
3.60142	2.23127												1.19473	0.179459	1.47171			0.775218	1.30554																														1
2.59983	3.13567												0.519075	0.140747	0.777745			0.838369	0																														1
1.61581	1.47579												1.23844	0.16489	0.417135			0.955324	0																														1
1.24176	4.83417												0.950855	0.15041	0.302735			1.02597	0																														1
3.48676	28.9909												0.971019	0.15759	0.973128			1.14639	0																														1
8.24727	18.9006												0.794782	0.0163525	0.784027			1.15044	0																														1
16.2791	29.045												1.16473	0.131652	1.3746			1.18449	0																														1
3.05385	6.11782												0.749848	0.0951535	0.451449			1.20874	0																														1
1.23966	11.6209												0.807646	0.0540477	0			1.22064	0.003867																														1
2.33586	25.108												0.937692	0.0655956	0.87931			1.33268	0.005664																														1
1.49695	20.1483												0.361865	0.156094	0.186272			1.5767	0.021642																														1
2.1459	19.8489												0.450596	0.183288	0.899743			1.73806	0.045541																														1.31515
9.12574	31.0662												0.709521	0.0558428	0.423926			1.81712	0.055656																														1.40084
2.47905	22.0035												1.06265	0.812679	0			1.93233	0.142565																														1.1098
4.58391	11.0381												0.789308	0.84831	0.934087			2.1716	0.147887																														1.81119
2.63522	2.96229												0.745989	1.02823	1.04636			0.479386	0.290113																														1.46863
1.40015	13.4863												0.525925	0.943415	1.22969			0.638379	0.382424																														1.33641
1.27072	6.83021												0.676673	1.39911	1.90858			0.654488	0.392599																														1.31265
1.55501	11.5412												0.899938	0.703632	2.32839			0.679062	0.977026																														1
2.43574	14.918												0.475756	0.662227	0.796562			0.731434	0.129534																														1
1.92756	5.50819												0.36016	1.05859	0.853583			0.776222	0.132474																														1
2.48374	10.4575												0.690076	0.721402	1.76121			0.833476	0.158643																														1
2.70833	21.6552												0.593327	0.745396	0.547749			0.838532	0.163249																														1
4.89246	1.57229												0.851803	0.679369	0.333669			0.866389	0.199951																														1
3.20351	32.6564												0.758285	0.916999	0.778852			0.884904	0.204625																														1
1.56458	9.36858												0.822395	0.597906	1.10691			1.0361	0.228239																														1
1.91435	6.26464												1.17059	0.571788	0.463086			1.05342	0.250659																														1
4.5449	32.2872												0.834691	0.523293	1.65537			1.28073	0.275048																														1
1.08767	15.1266												1.37701	0.611428	0.914372			1.31857	0.31474																														1
1.22568	19.3063												1.16299	0.492928	0.466467			1.41023	0.315229																														1
2.57169	19.845												2.17443	0.322581	0.553523			0.3839	0.316012																														1
1.07661	8.66797												0.701294	0.441531	1.30454			0.413413	0.336621																														1
3.10369	16.7564												0.698662	0.476922	0.624125			0.528399	0.367672																														1
													0.533584	0.231395	2.03491			0.550133	0																														1
													0.879026	0.168958	0.866895			0.570563	0
													0.532746	0.210363	0.681265			0.58646	0
													0.543127	0.331975	0.899354			0.58722	0.107893
													0.947145	0.587495	1.49879			0.592974	0.146933
													1.39436	0.335625	1.30801			0.609122	0.173791
													1.40208	0.594226	1.20181			0.644607	0.194152
													1.11701	0.290959	1.07377			0.658781	0.202874
													1.12039	0.254132	1.46555			0.679309	0.217495
													1.427	0.412152	1.22786			0.786767	0.226917
													1.17005	0.162646	0.108819			0.791988	0.252153
													0.964766	0.284018	1.36545			0.797091	0.254598
													0.581749	0.264273	0.887029			0.8973	0.266463
													0.830742	0.234446	0.809995			0.933988	0.300398
													0.558773	0.273937	0.262857			0.940065	0.311739
													1.03387	0.116813	1.12304			1.01694	0.34177
													0.782397	0.31226	0.391018			1.0357	0.358322
													0.615016	0.300353	0.391796			1.14966	0.360339
													1.27449	0.194806	0.851866			1.16294	0.375749
													1.45464	0.0677497	0.6824
													1.70157	0.885883	1.30118
													0.675062	0.532525	0.544154
													0.437687	0.488744	1.1796
													1.66772	0.637935	1.18153
													1.48532	0.491667	0.830535
													1.63812	0.467724	1.23557
													1.20709	0.32301	0.730535
													0.627612	0.254664	0.989552
													0.257214	0.459888	2.46088
													0.599378	0.190983	1.48849
													0.33694	0.412438	1.76474
													0.357649	0.703234	1.21057
													0.285323	0.356841	2.0607
													1.15889	0.637997	1.53445
													0.56791	0.328047	1.08402
													0.50199	1.05087	1.92208
													0.305162	0.295709	1.64664
													1.02643	0.469465	2.34005
													2.3926	0.0972015	0.840858
													1.31953	0.118968	1.46175
													1	0.496642	1.50846
													1.43433	0.705348	1.34527
													0.779042	0.438122	2.23265
[truncated: 6 more columns]

## Sheet: Figure 3
Figure 3d						Figure 3e				Figure 3g
WT Intermediate	WT Deep	K3KI Int	K3KI Deep			WT	K3KI			WT cont	WT CS	K3KI cont	K3KI CS
1.45346	3.03677	1.90066	1.88642			1	4.2			90	40	20	25
1.39262	2.95474	1.683	1.44999			1	3			82	50	40	20
1.53924	2.5209	1.46271	1.41339			1	3.6			87	35	30	35
2.29695	3.75583	2.29035	1.46178			1	5
1.67693	3.51931	1.7665	1.67541			1	2
2.25408	2.53239	1.2448	1.38683
1.6681	3.57571	1.42902	1.71979
2.1657	3.03304	2.21425	1.36708
1.66997	2.90287	1.26962	1.39374
1.49922	3.18783	1.84808	1.47562
2.22159	2.04969	1.24138	2.09389
1.9953	4.23489	1.53762	1.64275
1.5427	2.24981	1.81302	1.8071
1.59486	3.93265	1.53494	1.74451
1.4289	3.95818	1.54781	1.85652
2.79697	2.73238	1.59132	2.845
1.61542	2.29412	2.13011	1.00042
1.80831	2.98997	1.62535	1.27871
1.46869	5.22386	1.78547	1.54592
2.43097	5.57274	2.48498	1.16802
1.58481	6.4066	1.2325	1.38212
1.58728	2.82734	1.44262	1.20858
2.17635	2.98678	1.01501	2.37311
1.54479	2.73623	1.2142	1.74579
1.51278	4.30475	1.75939	1.45635
1.53741	3.74799	1.38293	1.17318
2.30645	2.6304	1.4409	1.58512
2.12363	1.66653	1.36499	1.28505
1.69488	3.11988	1.35721	1.42869
2.00218	3.36063	1.01254	1.90199
1.93137	4.71199	1.67365	1.30938
1.29501	2.96837	2.05279	1.36086
1.49139	3.09737	1.27945	1.11312
1.8434	5.19484	1.65257	1.82661
1.27533	5.18369	1.49626	1.15902
1.30984	3.0247	1.69556	1.46615
2.8434	3.58324	1.78495	3.5777

## Sheet: Figure 4
Figure 4b							Figure 4d				Figure 4f				Figure 4g				Figure 4i							Figure 4k
pSMAD3 intensity			% pSMAD3 cells																Loops/500um			Loop area				Angle			Junctions
WT	K3KI		WT	K3KI			WT	K3KI			WT	K3KI			WT	K3KI			WT	K3KI		WT	K3KI			WT	K3KI		WT	K3KI
1.13041	3.703		4.22535	21.2903			0	3			0	2			0	3			115	181		884.4	1316.25			80.3333	21		396	767
1.26608	5.89887		9.52381	42.6087			0	4			0	4			0	2			122	176		1818.45	924.104			79.6667	15.6667		513	816
1.21927	5.54906		10.3896	37			0	3			0	4			0	1			102	178		616.578	332.095			59	31.6667		478	807
1.01202	5.90213		7.35294	62.069			0	2			0	4			0	2			98	192		849.602	1434.76						454	793
1.06759	3.82929						0	3.66667			0	4			0	2			107	187		801.642	657.563						492	900
1	4.77247						0	2.33333			0	8							110	211		520.396	1483.63
0.626909	4.71464						0	6.5			0	8										381.989	213.4
0.615645	4.69549										0	6										267.692	862.686
0.564956	3.89124										0	12										771.797	1625.33
0.599124	4.93217										0	12										682.523	2553.4
2.58598	2.78836										0	6										1796.69	195.33
0.928536	3.40626										0	28										621.4	1660.62
1.47472	2.90951										0	38										689.952	800.43
2.4771	2.30789										0	30										2463.31	1013.66
1.53417	1.94881										0	32										418.22	517.268
2.52779	1.79474										0	16										917.112	299.101
1.85069	1.69537										0	10										1259.48	322.951
1.38811	1.90125										0	14										261.045	245.145
1.14581	1.92416										0	14										1034.02	1777.66
1.10451	1.90864										0	20										1148.96	616.317
0.96821	2.62828										0	20										279.161	61.6447
0.480476	3.33242										0	8										553.63	81.0635
0.360576	3.14668										0	20										569.79	40.6621
0.442929	3.18423										0	8										652.939	80.9331
0.316521	3.05895										0	6										965.463	810.504
0.472215	3.43742										0	18										433.729	901.603
0.449186	1.89312										0	6										33.6244	435.814
0.470838	2.92528										0	10										197.706	688.909
0.404005	1.97772										0	10										50.3063	92.2716
0.583229	1.89487										0	14										282.158	14.9876
1.62667	1.76288										0	18										218.689	29.7146
0.970113	1.84583										0	18										25.5441	49.394
0.926027	1.66476										0	20										127.981	5.34341
1.29326	1.71143										0	52										253.877	22.0253
0.829756	1.30995										0	30										224.293	14.2057
0.730598	1.26332										0	20										200.704	273.687
0.708913	1.46369										0	16										1027.76	99.5699
0.949141	1.49798										0	6										281.246	26.8474
0.807498	1.13205										0	6										558.191	14.727
0.861313	1.19135										0	8										302.359	73.2438
1.27553	1.47106										0	18										172.162	33.7547
1.00281	1.30406										0	24										223.902	7.03766
0.886613	1.68182										0	16										852.339	38.9678
1.02024	1.1694										0	28										421.999	455.884
0.833513	1.08726										0	44										219.08	45.0932
1.22697	0.869462										0	18										830.966	14.5966
0.637684	0.65799										0	48										990.616	288.414
1.01193	0.942148										0	42										266.258	14.9876
0.737298	1.00675										0	38										455.493	125.114
0.80707	1.0772										0	36										333.507	41.1834
1.50958	1.67995										0	24										312.003	16.2909
1.04706	1.77335										0	24										54.8677	2.8672
1.27483	1.7863										0	10										541.77	14.0753
1.06618	1.47066										0	16										46.3965	43.2686
1.7679	1.49798										0	16										59.5595	35.058
1.28696	1.5786										0	10										383.944	20.4614
0.917256	1.85869										0	10										234.719	65.5545
1.22186	1.68375										0	6										392.285	123.029
0.927127	1.41893										0	32										487.423	101.394
0.764456	1.4986										0	28										968.721	16.2909
											0	26										319.562	125.114
											0	26										433.729	28.672
											0	26										580.086	9.1229
											0	24										733.742	85.3643
											0	16										1099.18	131.37
											0	28										494.2	87.8405
											0	26										1153	326.86
											0	26										379.513	234.067
											0	24										1961.94	380.034
											0	22										1693.21	95.3995
											0	8										433.207	388.896
											0	10										391.633	453.408
											0	14										504.105	586.472
											0	24										650.984	112.472
											0	24										544.637	236.153
											0	6										1058	222.859
											0	6										3305.1	211.391
											0	6										317.998	81.9758
											0	8										358.53	47.9604
											0	10										160.042	55.389
											0	12										501.629	66.7275
											0	14										47.1784	25.2835
											0	10										16.8122	122.768
											0	4										2053.43	13.4237
											0	4										2451.45	32.7121
											0	12										99.9609	116.512
											0	12										630.001	60.8628
											0	12										594.943	15.2483
											0	10										724.88	11.9901
											0	12										1388.11	1.56393
											0	8										676.658	3.90981
											0	10										2677.18	5.21309
											0	12										1366.48	220.774
											0	4										90.5773	152.743
											0	8										740.779	126.678
											0	12										1278.12	37.7949
											0	14										39.7498	3.77949
											0	2										30.7572	375.212
											0	4										374.3	319.041
											0	10										840.61	15.6393
											0	12										252.574	117.294
											0	10										374.3	70.3766
											0	10										352.535	29.3236
											0	8										351.232	73.7652
											0	6										370.65	87.0585
											0	14										112.733	81.7151
											0	16										834.485	69.5947
											0	12										243.451	39.2285
											0	36										189.365	17.2032
											0	34										119.901	8.60159
											0	20										1402.71	2.08523
											0	34										41.835	73.7652
											0	42										129.154	103.48
											0	38										332.074	36.7522
											0	40										640.428	86.0159
											0	22										322.299	23.3285
											0	26										743.646	189.887
											0	36										1265.09	55.78
											0	40										1261.57	57.3439
											0	38										2699.6	292.063
											0	38										2432.95	7.6893
											0	26										1291.02	205.005
											0	24										2650.85	102.307
											0	20										903.949	178.548
											0	24										679.656	96.0511
											0	6
											0	6
											0	6
											0	8
											0	10
											0	12
											0	14
											0	10
											0	4
											0	4
											0	12
											0	12
											0	12
											0	10
											0	12
											0	8
											0	10
											0	12
											0	4
											0	8
											0	12
											0	14
											0	2
											0	4
											0	10
											0	12
											0	10
											0	10
											0	8
											0	6
											0	14
											0	16
											0	12
											0	36
											0	34
											0	20
											0	34
											0	42
											0	38
											0	40
											0	22
											0	26
											0	36
											0	40
											0	38
											0	38
											0	26
											0	24
											0	20
											0	24

## Sheet: Figure 5
Figure 5b				Figure 5c				Figure 5d				Figure 5e				Figure 5i
CX3CR1-cre	CX3CR1-cre;K3f/f			CX3CR1-cre	CX3CR1-cre;K3f/f			CX3CR1-cre	CX3CR1-cre;K3f/f			WT	K3KI-flp			WT	K3KI	CX3CR1-cre;K3f/f	K3KI-flp	CD18 hypo	CX3CR1-cre;B1f/f	CX3CR1-cre
120	208			0	4			0	4			1	0.95			0	3	4	0	0	0	0
108	260			0	1			0	14			1	2			0	4	1	0	0	0	0
136	274			0	2			0	30			1	0.8			0	3	2	0	0	0	0
146	212			0	2			0	18							0	2	2	0	0	0	0
112	204			0	3			0	24							0	3.66667	3	0	0	0	0
150	250			0	5			0	16							0	2.33333	5	0		0	0
138	290			0	3			0	28							0	6.5	3	0		0	0
								0	6
								0	4
								0	4
								0	4
								0	8
								0	20
								0	6
								0	18

## Sheet: Figure 6
Figure 6b									Figure 6c									Figure 6e				Figure 6f					Figure 6h
	Control			Pex						Control			Pex
WT 14	89	72	78	3	1	5			WT 14	107	122	116	95	63	84			CX3CR1-cre;K3f/f	CX3CR1-cre;K3f/f/TGFB1f/f			WT	CX3CR1-cre;K3f/f	CX3CR1-cre;K3f/f/TGFB1f/f			WT	CX3CR1-cre;K3f/f	CX3CR1-cre;K3f/f/TGFB1f/f
K3KI P14	70	90	67	0	2	1			K3KI P14	183	205	166	113	89	102			1.26667	0.333333			120	208	160			0	2	0
																		1.1	0.233333			108	260	198			0	5	0
																		1.26667	0.266667			136	274	182			0	3	0
																		1.23333	0.166667			146	212	136			0	2	0
																		1.63333	0.4			112	204	178			0	4	1
																						150	250	150			0	3	0
																						138	290	152			0	3	0
																											0	4	0
																											0	2	1

## Sheet: Figure 7
Figure 7a
	Centre																																				MembRANE
WT	34.4884	19.789	13.4538	24.7065	24.9967	28.5	41	36	33	19.8	16	42	30	25	27	52	38	29	17	10	38	61	53	21	19	32	44	37	48	23	56	35	46	37	41		65.5116	80.211	86.5462	75.2935	75.0033	71.5	59	64	67	80.2	84	58	70
K3KI-flp	46.24	21.5099	59.8095	64.1197	55.2017	61	54	42	81	49	38	26	29	36	65	51	39	73	62	74	45	39	71	28	36	84	72	39	27	31	47	54	83	25	33		53.76	78.4901	40.1905	35.8803	44.7983	39	46	58	19	51	62	74	71
K3KI	77.4721	81.8768	68.6321	26.1419	76.9504	83	88	56	48	40	64	51	90	78	42	66	38	54	75	82	73	92	87	68	94	69	72	49	88	82	92	79	95	93	90		22.5279	18.1232	31.3679	73.8581	23.0496	17	12	44	52	60	36	49	10
CX3CR1-cre;K3f/f	82.2862	68.9476	84.0837	81.207	79.1501	69	75	89	68	84	58	63	90	82	84	79	89	63	52	94	68	95	74	89	93	97	85	88	64	91	78	69	87	90	86		17.7139	31.0524	15.9163	18.793	20.8499	31	25	11	32	16	42	37	10
[truncated: 120 more columns]

## Sheet: Supplementary Figure 1
	Supplementary Figure 1b																							Supplementary Figure 1f					Supplementary Figure 1g
		X	p6				p9					p12						p16						Int cont	Int CS	Deep cont	Deep CS		Int cont	Int CS	Deep cont	Deep CS
	Superficial	1	274	261	282			199	220	229			167	102	140				138	111	124			83.9977	74.9283	101.318	50.116		10	3	2	2
	Intermediate	2	52	59	33			70	67	52			109	122	120				80	90	83			70.7607	74.029	122.76	29.7635		10	6	0	2
	Deep	3	27	33	24			92	89	123			110	90	128				130	94	88			49.1667	78.5203	138.638	41.578		6	2	4	3
																								53.8867	67.8823	147.502	28.141		4	5	2	6
																								83.6927	77.5133	107.029	51.391		8	1	3	4
		Superficial						Intermediate				Deep												65.3723	62.5227	87.9473	43.1637		8	2	3	3
	P6	77.6204	73.9377	83.1858			14.7309	16.7139	9.73451			7.64872	9.34844	7.07965										39.7033	57.261	77.5693	21.2485		8	2	1	3
	P9	55.1247	58.5106	56.6832			19.3906	17.8192	12.8713			25.4848	23.6702	30.4455										74.7797	65.7227	127.903	57.676		4	3	3	4
	P12	43.2642	32.4841	36.0825			28.2383	38.8535	30.9278			28.4974	28.6624	32.9897										73.5337	49.2877	86.2517	27.392		4	2	0	3
	P16	39.6552	37.6271	42.0339			22.9885	30.5085	28.1356			37.3563	31.8644	29.8305										63.1423	33.8117	84.857	71.5753		4	2	5	5
																								90.92	42.5617	56.4057	57.845		6	0	4	3
																								62.4757	40.0297	56.3363	34.649		4	2	4	4
																				0				89.1177	34.3687	74.6215	18.082		5	2	4	8
																								51.2147	33.8343	50.7183	33.474		2	9	4	6
																								89.124	32.3363	121.391	51.1763		7	2
																								62.0897	27.7933	73.8327	19.324		7	2
																										49.6247	34.135		7	2
																										52.3937	20.336		6	0
																										82.344	83.347
																										68.4877	55.7527
																										107.179	107.837
																										84.6137	76.6967
																										127.53	60.4985
																										101.423	136.169

## Sheet: Supplementary Figure 2
	Supplementary Figure 2c				Supplementary Figure 2e
	Inter	Deep			Nonpolarized	Polarized
	0.866756	0.158617			1	0.1
	0.565183	0.004484			1.2	0.3
	1	0.15045			1.3	0.3
	1.62579	0.301249			2	0.25
	0.902259	0.074745			1	0.1
					1	0.6
					1	0.4
					1	0.2
					1	0.5

## Sheet: Supplementary Figure 3
Supplementary Figure 3a																								Supplementary Figure 3b							Supplementary Figure 3c
	WT/K3KI						WT/CX3CR1-cre;K3f/f							WT/K3KI-flp										β1f/f / CX3CR1- cre;β1f/f							WT/CD18hypo
																									ITGB1			GAPDH
																					Kindlin3
					Kindlin3							Kindlin3
																																		CD18
												GAPDH																						β-Actin
																					GAPDH
					GAPDH

[truncated: 7 more sheets: Supplemental Figure 4, Supplemental Figure 5, Supplemental Figure 6, Supplemental Figure 7, Supplemental Figure 8, Supplemental Figure 9, Supplemental Figure 10]
